# Supplementary material for: A prototype-augmented graph representation learning framework for identifying brain disorder-associated genes and facilitating drug repurposing
Source: PLoS Comput Biol. 2026 May 29;22(5):e1014323. doi: 10.1371/journal.pcbi.1014323 (PMC13221074; doi:10.1371/journal.pcbi.1014323)
Supplement: S1 Table — (XLSX) [file pcbi.1014323.s010.xlsx]

## Sheet: Sheet1
	AUROC	AUPRC	F1-score
SCZ	0.8451	0.7528	0.6904
AD	0.8327	0.7061	0.6444
PD	0.8636	0.7029	0.623
BP	0.8562	0.7432	0.7013
MG	0.7979	0.1256	0.1304
