# Supplementary material for: A prototype-augmented graph representation learning framework for identifying brain disorder-associated genes and facilitating drug repurposing
Source: PLoS Comput Biol. 2026 May 29;22(5):e1014323. doi: 10.1371/journal.pcbi.1014323 (PMC13221074; doi:10.1371/journal.pcbi.1014323)
Supplement: S2 Table — Performance was evaluated on the hold-out test set using AUROC, F1-score, and AUPRC, with model selection conducted via 5-fold cross-validation. (XLSX) [file pcbi.1014323.s011.xlsx]

## Sheet: Sheet1
	Diseases	AUROC	AUPRC	F1-score
MOGT	SCZ	0.8596±0.01	0.7007±0.04	0.6649±0.02
	AD	0.8327±0.01	0.6867±0.02	0.6376±0.02
	PD	0.8475±0.02	0.6786±0.03	0.6126±0.04
	BP	0.8561±0.01	0.7165±0.05	0.6876±0.02
	MG	0.7661±0.02	0.1216±0.02	0.1315±0.06
EMOGI	SCZ	0.8591±0.01	0.5867±0.02	0.5206±0.02
	AD	0.8301±0.01	0.5959±0.01	0.4599±0.02
	PD	0.8915±0.004	0.6214±0.002	0.5020±0.02
	BP	0.8199±0.01	0.5724±0.02	0.4349±0.01
	MG	0.7333±0.01	0.1039±0.004	0.2059±0.01
HGDC	SCZ	0.8219±0.004	0.6453±0.01	0.5067±0.04
	AD	0.7624±0.003	0.6426±0.01	0.4324±0.01
	PD	0.8151±0.01	0.5919±0.01	0.3881±0.01
	BP	0.8358±0.004	0.7138±0.004	0.5309±0.01
	MG	0.6480±0.02	0.0916±0.01	0
Logistic Regression	SCZ	0.8353±0.003	0.6847±0.01	0.6127±0.02
	AD	0.7888±0.004	0.6748±0.005	0.6155±0.01
	PD	0.8448±0.01	0.6028±0.003	0.5538±0.01
	BP	0.8429±0.004	0.7285±0.005	0.6654±0.01
	MG	0.6933±0.02	0.1188±0.01	0.1566±0.01
LabelSpreading	SCZ	0.5801	0.2964	0
	AD	0.5701	0.2604	0.1364
	PD	0.5628	0.1886	0
	BP	0.5911	0.3368	0.271
	MG	0.4754	0.0296	0
without prototype learning	SCZ	0.8522±0.01	0.7144±0.03	0.6495±0.03
	AD	0.8183±0.01	0.6496±0.05	0.6171±0.01
	PD	0.8051±0.04	0.6177±0.04	0.5417±0.05
	BP	0.8487±0.02	0.6952±0.05	0.6689±0.02
	MG	0.7166±0.03	0.1276±0.02	0.1481±0.02
