# Supplementary material for: A prototype-augmented graph representation learning framework for identifying brain disorder-associated genes and facilitating drug repurposing
Source: PLoS Comput Biol. 2026 May 29;22(5):e1014323. doi: 10.1371/journal.pcbi.1014323 (PMC13221074; doi:10.1371/journal.pcbi.1014323)
Supplement: S3 Table — (XLSX) [file pcbi.1014323.s012.xlsx]

## Sheet: Sheet1
	SCZ	AD	PD	BP	MG
# of positive genes	97	98	72	113	24
# of negative genes	394	351	379	352	826
the positive prevalence	0.1976	0.2183	0.1596	0.243	0.0282
