# Supplementary material for: A prototype-augmented graph representation learning framework for identifying brain disorder-associated genes and facilitating drug repurposing
Source: PLoS Comput Biol. 2026 May 29;22(5):e1014323. doi: 10.1371/journal.pcbi.1014323 (PMC13221074; doi:10.1371/journal.pcbi.1014323)
Supplement: S4 Table — Performance was evaluated on the hold-out test set using AUROC and F1-score, with model selection conducted via 5-fold cross-validation. (XLSX) [file pcbi.1014323.s013.xlsx]

## Sheet: Sheet1
	Diseases	AUROC	F1-score
MOGT	SCZ	0.8596±0.01	0.6649±0.02
	AD	0.8327±0.01	0.6376±0.02
	PD	0.8475±0.02	0.6126±0.04
	BP	0.8561±0.01	0.6876±0.02
	MG	0.7661±0.02	0.1315±0.06
without SNP-SNP interaction	SCZ	0.8615±0.01	0.6423±0.02
	AD	0.8071±0.002	0.6112±0.02
	PD	0.8809±0.02	0.5030±0.04
	BP	0.8593±0.008	0.6373±0.01
	MG	0.7297±0.03	0.0456±0.03
without expression	SCZ	0.7097±0.01	0.4377±0.03
	AD	0.6999±0.01	0.4417±0.03
	PD	0.6658±0.03	0.2365±0.06
	BP	0.6984±0.02	0.4499±0.03
	MG	0.7277±0.02	0.0708±0.03
without EPI	SCZ	0.8460±0.006	0.5857±0.04
	AD	0.8731±0.01	0.6370±0.02
	PD	0.8608±0.01	0.5887±0.03
	BP	0.8833±0.008	0.6719±0.02
	MG	0.7438±0.02	0.1181±0.02
without DE	SCZ	0.8578±0.01	0.6597±0.02
	AD	0.8125±0.03	0.6051±0.05
	PD	0.8477±0.03	0.5812±0.04
	BP	0.8442±0.01	0.6626±0.04
	MG	—	—
