# Supplementary material for: A prototype-augmented graph representation learning framework for identifying brain disorder-associated genes and facilitating drug repurposing
Source: PLoS Comput Biol. 2026 May 29;22(5):e1014323. doi: 10.1371/journal.pcbi.1014323 (PMC13221074; doi:10.1371/journal.pcbi.1014323)
Supplement: S5 Table — (XLSX) [file pcbi.1014323.s014.xlsx]

## Sheet: Sheet1
Disorder	# of overlap HRGs	# of overlap LRGs	# of candidate genes
SCZ	116	618	741
AD	135	513	653
BP	62	181	243
PD	40	301	344
MG	10	15	30
