# Supplementary material for: A prototype-augmented graph representation learning framework for identifying brain disorder-associated genes and facilitating drug repurposing
Source: PLoS Comput Biol. 2026 May 29;22(5):e1014323. doi: 10.1371/journal.pcbi.1014323 (PMC13221074; doi:10.1371/journal.pcbi.1014323)
Supplement: S6 Table — Performance was evaluated on the hold-out test set using AUROC, F1-score, and AUPRC, with model selection conducted via 5-fold cross-validation. (XLSX) [file pcbi.1014323.s015.xlsx]

## Sheet: Sheet1
	AUROC	AUPRC	F1-score
SCZ	0.8470±0.005	0.6172±0.02	0.6000±0.02
AD	0.8174±0.004	0.6707±0.01	0.6033±0.02
PD	0.8430±0.02	0.5745±0.03	0.4914±0.05
BP	0.8390±0.02	0.6890±0.02	0.6417±0.02
MG	0.6596±0.02	0.0796±0.02	0.0154±0.03
