# Supplementary material for: A prototype-augmented graph representation learning framework for identifying brain disorder-associated genes and facilitating drug repurposing
Source: PLoS Comput Biol. 2026 May 29;22(5):e1014323. doi: 10.1371/journal.pcbi.1014323 (PMC13221074; doi:10.1371/journal.pcbi.1014323)
Supplement: S7 Table — (XLSX) [file pcbi.1014323.s016.xlsx]

## Sheet: Sheet1
Disorder	# of HRGs	# of LRGs
SCZ	201	1187
AD	242	872
BP	117	353
PD	81	519
MG	67	147
