# Supplementary material for: A prototype-augmented graph representation learning framework for identifying brain disorder-associated genes and facilitating drug repurposing
Source: PLoS Comput Biol. 2026 May 29;22(5):e1014323. doi: 10.1371/journal.pcbi.1014323 (PMC13221074; doi:10.1371/journal.pcbi.1014323)
Supplement: S9 Table — (XLSX) [file pcbi.1014323.s018.xlsx]

## Sheet: cerebellar_cortex
gene_name

## Sheet: frontal_cortex
gene_name

## Sheet: hippocampus
gene_name

## Sheet: medulla
gene_name

## Sheet: occipital_cortex
gene_name

## Sheet: putamen
gene_name

## Sheet: substantia_nigra
gene_name

## Sheet: temporal_cortex
gene_name

## Sheet: thalamus
gene_name

## Sheet: white_matter
gene_name
