# Supplementary material for: A prototype-augmented graph representation learning framework for identifying brain disorder-associated genes and facilitating drug repurposing
Source: PLoS Comput Biol. 2026 May 29;22(5):e1014323. doi: 10.1371/journal.pcbi.1014323 (PMC13221074; doi:10.1371/journal.pcbi.1014323)
Supplement: S10 Table — (XLSX) [file pcbi.1014323.s019.xlsx]

## Sheet: Sheet1
	Upregulated genes	Down-regulated genes
DGEs	ADAM23, BEX5, C2orf80, CACNA1B, CBLN2, CELF4, DCLK1, GLT1D1, KALRN, KCNQ3, LRPAP1, LRRFIP1, OCIAD2, PAK1, PGM2L1, RAB6B, RCAN3, SLC8A1, TMEM132B	ALDH1A1, BASP1, BSN, CDK14, FGF13, GABBR2, GAP43, HMP19, HTR2A, LDB2, NELL2, OSBPL10, PRKAR2B, RAB6B, RIMBP2, RIMS3, SCN3B, SEZ6L, SLIT1, SYN1
Valid Genes	ADAM23, CACNA1B, DCLK1, KALRN, KCNQ3, LRPAP1, LRRFIP1, PAK1, RCAN3, SLC8A1	ALDH1A1, BASP1, BSN, CDK14, FGF13, GABBR2, GAP43, HMP19, HTR2A, LDB2, NELL2, OSBPL10, PRKAR2B, RIMBP2, RIMS3, SCN3B, SEZ6L, SLIT1, SYN1
