# Supplementary material for: A prototype-augmented graph representation learning framework for identifying brain disorder-associated genes and facilitating drug repurposing
Source: PLoS Comput Biol. 2026 May 29;22(5):e1014323. doi: 10.1371/journal.pcbi.1014323 (PMC13221074; doi:10.1371/journal.pcbi.1014323)
Supplement: S11 Table — (XLSX) [file pcbi.1014323.s020.xlsx]

## Sheet: Sheet1
Compounds	ID	Description	Score
UK-356618	BRD-K57011718	Metalloproteinase inhibitor	-94.05
bimatoprost	BRD-A87848830	Prostanoid receptor agonist	-92.14
propranolol	BRD-A10070317	Adrenergic receptor antagonist	-90.12
erismodegib	BRD-K19796430	Smoothened receptor antagonist	-85.53
GSK-1059615	BRD-K06750613	PI3K inhibitor	-82.05
carbetocin	BRD-A32161980	Oxytocin receptor agonist	-81.18
PP-30	BRD-K30677119	RAF inhibitor	-79.57
orantinib	BRD-K91696562	FGFR inhibitor	-79.07
AKT-inhibitor-1-2	BRD-K04887706	AKT inhibitor	-76.28
suloctidil	BRD-A34205397	Adrenergic receptor antagonist	-74.63
