# Supplementary material for: A prototype-augmented graph representation learning framework for identifying brain disorder-associated genes and facilitating drug repurposing
Source: PLoS Comput Biol. 2026 May 29;22(5):e1014323. doi: 10.1371/journal.pcbi.1014323 (PMC13221074; doi:10.1371/journal.pcbi.1014323)
Supplement: S12 Table — (XLSX) [file pcbi.1014323.s021.xlsx]

## Sheet: Sheet1
	SCZ	AD	PD	BP	MG
# of positive genes	483	488	358	562	118
# of negative genes	1968	1757	1897	1760	4130
# of candidate gene	1378	1112	595	466	214
