# Supplementary material for: A prototype-augmented graph representation learning framework for identifying brain disorder-associated genes and facilitating drug repurposing
Source: PLoS Comput Biol. 2026 May 29;22(5):e1014323. doi: 10.1371/journal.pcbi.1014323 (PMC13221074; doi:10.1371/journal.pcbi.1014323)
Supplement: S13 Table — (XLSX) [file pcbi.1014323.s022.xlsx]

## Sheet: Sheet1
trait	# of SNPs	PUBMED ID
SCZ	287	35396580
AD	397	22005930, 31473137, 22832961, 27770636, 21390209, 23571587, 25778476, 28183528, 26913989, 24162737, 22430674, 19734903, 30979435, 26830138, 30820047, 30617256, 23150908, 19734902, 21627779, 30805717, 21460840, 30201328, 21460841, 23565137, 20885792, 30636644, 20460622, 28714976, 29777097, 34493870, 31986256, 35379992
PD	181	21084426, 24842889, 24511991, 31755958, 21044948, 19915575, 25064009, 31701892, 30957308, 22438815, 28892059, 21738487, 31660654, 22451204, 21292315, 28011712, 27182965
BP	112	24280982, 24618891, 27890468, 30626913, 27329760, 21926972, 21353194, 23453885, 22182935, 20351715, 18711365, 31043756, 31754094, 28115744, 29121268, 28072414, 24166486, 21254220
MG	75	22683712, 23793025, 21666692, 27182965, 27322543
