# Supplementary material for: A prototype-augmented graph representation learning framework for identifying brain disorder-associated genes and facilitating drug repurposing
Source: PLoS Comput Biol. 2026 May 29;22(5):e1014323. doi: 10.1371/journal.pcbi.1014323 (PMC13221074; doi:10.1371/journal.pcbi.1014323)
Supplement: S14 Table — (XLSX) [file pcbi.1014323.s023.xlsx]

## Sheet: SCZ
SNP

## Sheet: AD
chr

## Sheet: BP
chr

## Sheet: PD
chr

## Sheet: MG
chr
