# Supplementary material for: A prototype-augmented graph representation learning framework for identifying brain disorder-associated genes and facilitating drug repurposing
Source: PLoS Comput Biol. 2026 May 29;22(5):e1014323. doi: 10.1371/journal.pcbi.1014323 (PMC13221074; doi:10.1371/journal.pcbi.1014323)
Supplement: S15 Table — (XLSX) [file pcbi.1014323.s024.xlsx]

## Sheet: Sheet1
Gene set	# of genes	Descriptions of the gene set	Related disorders	Sources	PubMedID
AutDB	1141	Genes related to autism from AutDB Voltage-gated calcium-channel subunits	SCZ		19015121
CCS	73	Voltage-gated calcium-channel subunits	SCZ, BP, MDD, AD, PD, MG		23453885
DPS	130	Dopaminergic synapse	SCZ, MG	KEGG	27899662
ECG	1003	Evolutionarily constrained genes	SCZ		25086666
EG	3915	Essential genes	SCZ		27956632
ErbB	86	ErbB signaling pathway	SCZ	KEGG	27899662
FMRP.Ascano	939	FMRP targets	SCZ, BP, MDD, AD, PD, MG		23235829
FMRP.Darnell	842	FMRP targets	SCZ, BP, MDD, AD, PD, MG		21784246
FUMA	84	Risk genes of SCZ predicted by FUMA	SCZ		29184056
GABA	18	GABAA receptor complex	SCZ		26050040
HGM	913	Genes related with autism from Human Gene Module	SCZ		24090431
HRAR	91	Highest highest-ranking autism risk genes	SCZ		24090431
miR.137.targets	45	Targets of miR-137	SCZ		21926974
NLRI	277	Neuroactive ligand-receptor interaction	SCZ	KEGG	27899662
PRAZ	209	Genes related to presynaptic active zone	SCZ, BP, MDD, AD, PD, MG		22285564
PRP	335	Genes related to presynaptic proteins	SCZ, BP, MDD, AD, PD, MG		22285564
PSD	1447	Genes associated with postsynaptic density	SCZ, BP, MDD, AD, PD, MG		21170055
SYV	107	Genes related to synaptic vesicles	SCZ, BP, MDD, AD, PD, MG		22285564
GenCLiP	1034	Human Gene Function and Network Analysis	SCZ	GenCLiP 3	31681951
DisGeNET	2909	One of the largest available collections of genes and variants involved in human diseases	SCZ	DisGeNET	27924018
