# Supplementary material for: A prototype-augmented graph representation learning framework for identifying brain disorder-associated genes and facilitating drug repurposing
Source: PLoS Comput Biol. 2026 May 29;22(5):e1014323. doi: 10.1371/journal.pcbi.1014323 (PMC13221074; doi:10.1371/journal.pcbi.1014323)
Supplement: S16 Table — (XLSX) [file pcbi.1014323.s025.xlsx]

## Sheet: Sheet1
Period	Age
1	fourth LMP month stage
2	fifth LMP month stage
3	sixth LMP month stage
4	seventh LMP month stage
5	eighth LMP month stage
6	ninth LMP month stage
7	0 M (birth) ≤ Age <6 M
8	1 Y ≤ Age <6 Y
9	6 Y ≤ Age < 12 Y
10	12 Y ≤ Age < 20 Y
11	20 Y ≤ Age < 40 Y
12	40 Y ≤ Age < 60 Y
* LMP: Last Menstrual Period; M: months old; Y: years old.
