# Supplementary material for: A prototype-augmented graph representation learning framework for identifying brain disorder-associated genes and facilitating drug repurposing
Source: PLoS Comput Biol. 2026 May 29;22(5):e1014323. doi: 10.1371/journal.pcbi.1014323 (PMC13221074; doi:10.1371/journal.pcbi.1014323)
Supplement: S17 Table — (XLSX) [file pcbi.1014323.s026.xlsx]

## Sheet: Sheet1
Disorder	Study source	# of cases	# of controls
SCZ	CommonMind Consortium	258	279
AD	GSE35974	37	50
BP	GSE98793	128	64
PD	GSE15222	176	187
MG	GSE28894	55	59
