# Supplementary material for: A prototype-augmented graph representation learning framework for identifying brain disorder-associated genes and facilitating drug repurposing
Source: PLoS Comput Biol. 2026 May 29;22(5):e1014323. doi: 10.1371/journal.pcbi.1014323 (PMC13221074; doi:10.1371/journal.pcbi.1014323)
Supplement: S18 Table — (XLSX) [file pcbi.1014323.s027.xlsx]

## Sheet: Sheet1
Age	Brain region
5mo	Frontal Cortex
4yo	Temporal Cortex
4yo	Temporal Cortex
6yo	Frontal Cortex
7yo	Temporal Cortex
8yo	Temporal Cortex
12yo	Frontal Cortex
14yo	Temporal Cortex
17yo	Occipital Cortex, Parietal Cortex
18yo	Parietal Cortex
* yo: years old; mo: months old.
